# Supplementary material for: Assembly and Comparative Analysis of the Complete Mitochondrial Genome of Hippophae salicifolia
Source: Biology (Basel). 2025 Apr 20;14(4):448. doi: 10.3390/biology14040448 (PMC12025085; doi:10.3390/biology14040448)
Supplement: Supplementary file 1 [file biology-14-00448-s001.zip]

Archive with 2 entries (2 files):
- Supplementary Material Figures.pdf
- Supplementary Material Tables.xlsx
