# Supplementary material for: Assembly and Comparative Analysis of the Complete Mitochondrial Genome of Hippophae salicifolia
Source: Biology (Basel). 2025 Apr 20;14(4):448. doi: 10.3390/biology14040448 (PMC12025085; doi:10.3390/biology14040448)
Supplement: Supplementary file 1 [file biology-14-00448-s001.zip › Supplementary Material Tables.xlsx]

## Sheet: Table S1
Table S1. NCBI accession numbers of mitochondrial genomes of related species used in this study
Family	Species	NCBI Accession Number
Rosaceae	Alniaria alnifolia	PP506330
	Eriobotrya japonica	NC_045228
	Fragaria vesca	NC_065239
	Geum urbanum	NC_065221
	Malus baccata	NC_065224
	Photinia serratifolia	NC_065220
	Prunus mira	NC_065231
	Rosa rugosa	NC_065237
	Sorbus aucuparia	NC_052880
Rhamnaceae	Ziziphus jujuba	NC_029809
	Ventilago leiocarpa	OQ165322; OQ165323; OQ165324
Elaeagnaceae	Hippophae tibetana	PP712939
	Hippophae gyantsensis	NC_086921
	Hippophae rhamnoides	PQ309694
	Hippophae salicifolia	PQ653489
Ulmaceae	Hemiptelea davidii	MN061667
Cannabaceae	Humulus lupulus	NC_086845
	Cannabis sativa	NC_029855
Moraceae	Ficus carica	NC_077626
	Morus alba	PQ060099; PQ060100
Fabaceae	Leucaena trichandra	NC_039738
	Delonix regia	NC_086846

## Sheet: Table S2
Table S2. Functional classifications and physical locations of genes in the mitochondrial genome of H. salicifolia
Group of genes	Gene name	Length	Start codon	Stop codon	Amino acids
ATP synthase	atp1	1530	ATG	TGA	510
	atp4	588	ATG	TAG	196
	atp6	768	ATG	TAA	256
	atp8	480	ATG	TAA	160
	atp9	225	ATG	CGA(TGA)	75
Cytohrome c biogenesis	ccmB	621	ATG	TGA	207
	ccmC	753	ATG	TGA	251
	ccmFc*	1347	ATG	TAA	449
	ccmFn	1725	ATG	TGA	575
Ubichinol cytochrome c reductase	cob	1182	ATG	TGA	394
Cytochrome c oxidase	cox1	1584	ATG	TAA	528
	cox2*	783	ATG	TAA	261
	cox3	798	ATG	TGA	266
Maturases	matR	1968	ATG	TAG	656
Transport membrance protein	mttB	339	ATG	TAG	113
NADH dehydrogenase	nad1**** (2)	978	ACG(ATG)	TAA	326
	nad2****	1467	ATG	TAA	489
	nad3	357	ATG	TAA	119
	nad4***	1488	ATG	TGA	496
	nad4L	303	ACG(ATG)	TAA	101
	nad5****	2001	ATG	TAA	667
	nad6	618	ATG	TAA	206
	nad7****	1185	ATG	TAG	395
	nad9	573	ATG	TAA	191
Ribosomal proteins (LSU)	rpl10	489	ATG	TAA	163
	rpl16	240	ATG	TAA	80
	rpl2*	999	ATG	TAA	333
	rpl5	558	ATG	TAA	186
Ribosomal proteins (SSU)	rps10	324	ATG	TGA	108
	rps12	378	ATG	TGA	126
	rps19 (2)	285	ATG	TAA	95
	rps3*	1686	ATG	TAG	562
	rps4	1047	ATG	TAA	349
	rps7	447	ATG	TAA	149
	rps1#
	rps14#
Succinate dehydrogenase	sdh4	429	ATG	TGA	143
	sdh3#
Ribosomal RNAs	rrn18	1917
	rrn26	3362
	rrn5	120
Transfer RNAs	trnA-TGC*	65
	trnC-GCA (2)	71
	trnD-GTC	74
	trnE-TTC (2)	74
	trnF-GAA (2)	73
	trnG-GCC	72
	trnH-GTG	74
	trnK-TTT	73
	trnL-CAA	81
	trnM-CAT (4)	74
	trnN-GTT (2)	72
	trnP-TGG (3)	75
	trnQ-TTG	72
	trnR-ACG	74
	trnS-GCT	87
	trnS-GGA	87
	trnS-TGA	87
	trnT-GGT	72
	trnT-TGT	73
	trnV-GAC	72
	trnW-CCA	74
	trnY-GTA	83
Notes: * indicates that the gene contains intron; # indicates that the pseudo gene; the number in parentheses represents the number of copies of the gene (×2 means having two copies).

## Sheet: Table S3
Table S3. Distribution of SSRs in the mitochondrial genome of H. salicifolia
ID	SSR nr.	SSR type	SSR	size	start	end
mt	1	p3	(CTT)5	15	1759	1773
mt	2	p2	(TA)5	10	1773	1782
mt	3	p3	(AAG)4	12	1782	1793
mt	4	p4	(TCGC)3	12	2368	2379
mt	5	p4	(GATT)3	12	4968	4979
mt	6	p3	(TTA)4	12	6840	6851
mt	7	p3	(ACC)4	12	7083	7094
mt	8	p4	(CCCT)3	12	8486	8497
mt	9	p5	(CTAGT)3	15	13439	13453
mt	10	p4	(AATC)3	12	14052	14063
mt	11	p4	(AATG)3	12	14064	14075
mt	12	p2	(AG)5	10	15223	15232
mt	13	p2	(TA)5	10	22007	22016
mt	14	p3	(TGC)4	12	23470	23481
mt	15	p5	(CTTCT)3	15	29581	29595
mt	16	p1	(A)10	10	29859	29868
mt	17	p4	(TTCT)3	12	34245	34256
mt	18	p4	(CTTG)3	12	34695	34706
mt	19	p4	(TGCC)3	12	36001	36012
mt	20	p4	(ATAC)3	12	43786	43797
mt	21	p1	(T)12	12	44514	44525
mt	22	p4	(AATG)3	12	45938	45949
mt	23	p1	(A)10	10	46844	46853
mt	24	p1	(A)10	10	47248	47257
mt	25	p1	(T)10	10	47825	47834
mt	26	p1	(A)10	10	49020	49029
mt	27	p3	(TTA)4	12	54343	54354
mt	28	p3	(AAG)4	12	59756	59767
mt	29	p5	(ATTGA)3	15	60384	60398
mt	30	p2	(AT)5	10	66003	66012
mt	31	p2	(AT)5	10	69913	69922
mt	32	p3	(TAA)4	12	90478	90489
mt	33	p1	(A)12	12	91856	91867
mt	34	p5	(GAAAA)3	15	93530	93544
mt	35	p4	(TCAA)3	12	97468	97479
mt	36	p1	(A)10	10	102067	102076
mt	37	p4	(CTAG)3	12	110099	110110
mt	38	p4	(ATAA)3	12	112895	112906
mt	39	p4	(CTTT)3	12	116768	116779
mt	40	p2	(TC)6	12	129660	129671
mt	41	p2	(AG)5	10	129824	129833
mt	42	p1	(A)14	14	132228	132241
mt	43	p1	(A)10	10	132494	132503
mt	44	p2	(TA)5	10	132592	132601
mt	45	p4	(ACTC)3	12	137736	137747
mt	46	p4	(CGCT)3	12	138794	138805
mt	47	p3	(TAA)4	12	144589	144600
mt	48	p1	(T)12	12	144630	144641
mt	49	p1	(A)10	10	150285	150294
mt	50	p3	(TCA)4	12	154896	154907
mt	51	p2	(CT)5	10	156215	156224
mt	52	p2	(CT)5	10	158626	158635
mt	53	p4	(TTTG)3	12	159802	159813
mt	54	p1	(T)12	12	160212	160223
mt	55	p4	(TGAC)3	12	165852	165863
mt	56	p4	(TTCA)3	12	167857	167868
mt	57	p1	(T)13	13	170339	170351
mt	58	p1	(A)10	10	172719	172728
mt	59	p2	(AG)5	10	182034	182043
mt	60	p3	(TTA)4	12	182881	182892
mt	61	p1	(G)10	10	185855	185864
mt	62	p2	(AG)5	10	188594	188603
mt	63	p3	(AAG)4	12	194126	194137
mt	64	p3	(CAA)4	12	194621	194632
mt	65	p4	(AAAG)3	12	195313	195324
mt	66	p1	(T)11	11	195949	195959
mt	67	p5	(AGAAG)3	15	203333	203347
mt	68	p3	(AAG)4	12	210260	210271
mt	69	p3	(TCA)4	12	212357	212368
mt	70	p4	(CTTA)3	12	213181	213192
mt	71	p3	(GGA)4	12	213474	213485
mt	72	p2	(CT)5	10	215175	215184
mt	73	p4	(CAAG)3	12	216847	216858
mt	74	p5	(GTCTG)3	15	218632	218646
mt	75	p2	(TC)5	10	221743	221752
mt	76	p2	(AG)6	12	221768	221779
mt	77	p2	(CT)6	12	223861	223872
mt	78	p1	(A)12	12	226266	226277
mt	79	p1	(T)10	10	226293	226302
mt	80	p1	(T)17	17	227878	227894
mt	81	p2	(CT)5	10	228658	228667
mt	82	p3	(GAT)4	12	228957	228968
mt	83	p4	(TTCT)3	12	230766	230777
mt	84	p3	(TGA)6	18	231609	231626
mt	85	p1	(C)10	10	231982	231991
mt	86	p3	(GTT)4	12	232951	232962
mt	87	p4	(GACC)3	12	237974	237985
mt	88	p2	(GC)5	10	241571	241580
mt	89	p1	(T)10	10	241669	241678
mt	90	p2	(TA)5	10	243253	243262
mt	91	p1	(A)13	13	244539	244551
mt	92	p4	(GCCT)3	12	250850	250861
mt	93	p4	(CAGT)3	12	252551	252562
mt	94	p4	(TTAT)3	12	255654	255665
mt	95	p4	(TTTC)3	12	256942	256953
mt	96	p1	(T)10	10	257977	257986
mt	97	p1	(A)12	12	260102	260113
mt	98	p1	(A)10	10	262270	262279
mt	99	p1	(A)11	11	262281	262291
mt	100	p1	(T)14	14	263956	263969
mt	101	p4	(ATTC)3	12	264934	264945
mt	102	p1	(T)13	13	266124	266136
mt	103	p4	(TTTC)3	12	267027	267038
mt	104	p1	(T)12	12	267231	267242
mt	105	p1	(A)13	13	269911	269923
mt	106	p4	(TAGC)3	12	270908	270919
mt	107	p4	(ACCG)3	12	273244	273255
mt	108	p3	(TTA)4	12	273527	273538
mt	109	p4	(TCAT)3	12	274255	274266
mt	110	p4	(CTTT)3	12	275726	275737
mt	111	p4	(TTCT)3	12	277500	277511
mt	112	p1	(T)10	10	278956	278965
mt	113	p3	(GAA)4	12	279221	279232
mt	114	p1	(T)11	11	280296	280306
mt	115	p3	(TGA)4	12	281857	281868
mt	116	p4	(GCTT)3	12	283341	283352
mt	117	p3	(AAC)4	12	284054	284065
mt	118	p3	(AGC)4	12	285792	285803
mt	119	p1	(T)10	10	293856	293865
mt	120	p3	(TCT)4	12	295620	295631
mt	121	p1	(T)11	11	295747	295757
mt	122	p1	(A)11	11	297385	297395
mt	123	p1	(T)10	10	297610	297619
mt	124	p1	(A)11	11	298192	298202
mt	125	p4	(TCTA)3	12	305271	305282
mt	126	p1	(A)11	11	306005	306015
mt	127	p3	(TTA)4	12	306838	306849
mt	128	p1	(A)10	10	307090	307099
mt	129	p4	(CTAG)3	12	312054	312065
mt	130	p4	(TGGA)3	12	312944	312955
mt	131	p3	(CTT)4	12	320683	320694
mt	132	p1	(T)12	12	329088	329099
mt	133	p4	(AAAG)3	12	331048	331059
mt	134	p4	(AAGA)3	12	332498	332509
mt	135	p4	(GATA)4	16	332652	332667
mt	136	p1	(T)14	14	336053	336066
mt	137	p2	(AT)9	18	340253	340270
mt	138	p4	(AAGG)3	12	340328	340339
mt	139	p2	(AG)5	10	343584	343593
mt	140	p2	(CT)5	10	355575	355584
mt	141	p1	(C)10	10	358314	358323
mt	142	p3	(AAT)4	12	361284	361295
mt	143	p2	(CT)5	10	362135	362144
mt	144	p2	(TA)6	12	363229	363240
mt	145	p1	(A)10	10	365410	365419
mt	146	p1	(T)11	11	366170	366180
mt	147	p4	(AAAG)3	12	368651	368662
mt	148	p1	(T)11	11	370218	370228
mt	149	p4	(GAGC)3	12	371342	371353
mt	150	p6	(GTACTA)3	18	374640	374657
mt	151	p1	(T)11	11	375266	375276
mt	152	p3	(TCC)4	12	382171	382182
mt	153	p2	(GA)5	10	383199	383208
mt	154	p3	(AGC)4	12	383785	383796
mt	155	p3	(CTA)4	12	387206	387217
mt	156	p4	(ATAG)3	12	394497	394508
mt	157	p1	(A)10	10	397494	397503
mt	158	p1	(C)10	10	400614	400623
mt	159	p2	(TC)8	16	401086	401101
mt	160	p4	(GCAG)3	12	403786	403797
mt	161	p2	(GA)5	10	404461	404470
mt	162	p2	(TC)5	10	405679	405688
mt	163	p4	(CTTT)3	12	409328	409339
mt	164	p2	(CT)5	10	416102	416111
mt	165	p2	(GA)5	10	416286	416295
mt	166	p1	(A)10	10	417668	417677
mt	167	p4	(TCTA)3	12	425086	425097
mt	168	p2	(TC)5	10	433146	433155
mt	169	p4	(CGGC)3	12	433558	433569
mt	170	p2	(TA)5	10	438348	438357
mt	171	p1	(T)10	10	438947	438956
mt	172	p1	(A)10	10	439576	439585
mt	173	p2	(AT)5	10	440648	440657
mt	174	p2	(CT)5	10	441990	441999
mt	175	p1	(A)10	10	446494	446503
mt	176	p1	(T)11	11	454220	454230
mt	177	p2	(CT)5	10	458793	458802
mt	178	p1	(T)12	12	464339	464350
mt	179	p1	(A)11	11	468959	468969
mt	180	p4	(TTTA)3	12	469699	469710
mt	181	p1	(T)15	15	469762	469776
mt	182	p1	(A)10	10	470762	470771
mt	183	p1	(A)10	10	470785	470794
mt	184	p4	(TCTT)3	12	471619	471630
mt	185	p1	(T)10	10	471641	471650
mt	186	p1	(A)11	11	471665	471675
mt	187	p1	(T)11	11	473791	473801
mt	188	p1	(T)10	10	473803	473812

## Sheet: Table S4
Table S4. Distribution of tandem repeats in the mitochondrial genome of H. salicifolia
NO.	Chr	Size	Copy	Repeat sequence	Percent Matches	Start	End
1	mt	39	2	TTCACTCATGATCTGGCCTGGTCGACCCAATCATGATAT	97	70580	70658
2	mt	18	2.4	CATAGTCGCGAGCTGTTT	81	84614	84656
3	mt	15	2	TAATAATAAAGAAAG	100	144592	144621
4	mt	12	2.5	AGTCAGTAAGAA	94	159912	159941
5	mt	21	2.5	TGATAAGAAGGAGCAGGCAAC	87	205395	205446
6	mt	11	3.5	ATACCCAAGCC	89	251056	251094
7	mt	21	2.3	AAAAAGAGAAGTCACTTAGAC	82	254228	254275
8	mt	14	1.9	TCATTCTATTGCCG	100	281544	281570
9	mt	15	2	GTACTTACTTAACTT	93	301269	301298
10	mt	24	4.2	TTTGTCCAAGTCACTTCCTTTCTT	73	319265	319360
11	mt	21	3.1	TTTGTCAAAGTTACTTCTTTTT	83	319265	319333
12	mt	18	3.2	TATTGATGATAGTGACGA	94	321652	321708
13	mt	9	6.3	TATTGACGA	72	321652	321708
14	mt	18	2.1	TGTTGCTATCTGCTACAA	100	323776	323812
15	mt	14	3.8	TCTGTATAAATGTC	78	329305	329358
16	mt	18	2.4	TATATAATATAATTTATT	81	363212	363254
17	mt	11	2.3	GAACAACAACA	100	463348	463372
18	mt	17	2.6	AATAAAAAAAAATAAG	78	468929	468969
19	mt	11	3.2	AAAAAAAAAAG	92	470762	470797
20	mt	23	2.3	AATAATATAGTAATCTACTAAGA	96	473120	473173

## Sheet: Table S5
Table S5. Distribution of dispersed repeats in the mitochondrial genome of H. salicifolia
#Id	LengthI	StartI	Type	LengthII	StartII	Hamming distance	E-value
1	9,,587	180958	P	9587	353634	0	0.00e+00
2	4105	106202	F	4105	308157	0	0.00e+00
3	2833	329368	P	2833	408187	0	0.00e+00
4	1322	260977	P	1322	473784	0	0.00e+00
5	360	135345	P	360	428192	0	1.15e-206
6	357	133823	P	357	416467	-1	7.89e-202
7	337	47953	F	337	454715	-3	1.38e-184
8	335	186476	P	335	236740	0	1.30e-191
9	335	236740	F	335	357368	0	1.30e-191
10	296	47994	F	296	454756	-1	3.48e-165
11	239	169927	F	239	239798	-1	5.83e-131
12	221	82385	F	221	396503	0	5.59e-123
13	215	2424	F	215	138056	-1	1.48e-116
14	202	44555	P	202	396913	-3	5.61e-104
15	197	169969	F	197	239840	0	1.57e-108
16	176	44586	P	176	396908	-3	1.67e-88
17	173	92940	F	173	396610	0	4.43e-94
18	164	11580	F	164	117005	-3	2.26e-81
19	155	11589	F	155	117014	-2	3.27e-78
20	150	44612	P	150	396908	-2	3.13e-75
21	135	368300	P	135	450555	-3	3.62e-64
22	134	11610	F	134	117035	-1	5.38e-68
23	127	130285	P	127	254265	0	2.19e-66
24	127	173777	P	127	202286	-1	8.36e-64
25	125	93633	F	125	399005	-1	1.32e-62
26	123	2315	P	123	371286	-3	4.59e-57
27	118	11626	F	118	117051	0	5.75e-61
28	118	13834	P	118	332789	0	5.75e-61
29	116	44646	P	116	396908	-1	3.20e-57
30	115	8028	P	115	48614	-3	2.45e-52
31	114	82492	F	114	92940	0	1.47e-58
32	114	368325	P	114	450551	-2	8.53e-54
33	111	2327	P	111	371286	-2	5.18e-52
34	109	141629	F	109	451077	-1	4.93e-53
35	109	434005	F	109	450977	-1	4.93e-53
36	107	30534	F	107	134439	0	2.41e-54
37	105	350582	F	105	445254	-2	1.90e-48
38	96	174279	P	96	452715	-1	2.91e-45
39	94	350593	F	94	445265	-1	4.56e-44
40	94	93761	F	94	368487	-3	5.86e-40
41	93	13750	F	93	46721	0	6.47e-46
42	92	264548	P	92	332943	0	2.59e-45
43	88	70903	P	88	161524	0	6.63e-43
44	87	131948	F	87	450362	-1	6.92e-40
45	87	133694	P	87	254402	-2	8.93e-38
46	86	174289	P	86	452715	0	1.06e-41
47	86	93776	F	86	368502	-3	2.93e-35
48	85	350602	F	85	445274	0	4.24e-41
49	85	29884	F	85	465683	-3	1.13e-34
50	83	2556	F	83	138188	0	6.79e-40
51	83	7322	P	83	345406	-3	1.68e-33
52	81	93890	P	81	450329	0	1.09e-38
53	79	33643	F	79	429710	-2	4.82e-33
54	79	109100	P	79	264658	-2	4.82e-33
55	79	264658	P	79	311055	-2	4.82e-33
56	78	167368	F	78	374353	-1	1.63e-34
57	77	119142	P	77	201742	0	2.78e-36
58	77	133192	P	77	366386	-1	6.42e-34
59	76	141662	F	76	451110	0	1.11e-35
60	76	42622	F	76	340073	-1	2.54e-33
61	76	93786	F	76	368512	-2	2.85e-31
62	74	133130	F	74	202220	-1	3.95e-32
63	73	13780	F	73	293254	0	7.12e-34
64	70	9132	F	70	461700	-3	6.73e-26
65	70	64356	F	70	291991	-3	6.73e-26
66	68	64366	F	68	292001	-3	9.86e-25
67	67	29902	F	67	465701	0	2.92e-30
68	67	133062	F	67	451170	0	2.92e-30
69	67	8076	P	67	48614	-1	5.86e-28
70	67	54847	F	67	231157	-3	3.77e-24
71	66	9143	F	66	461711	-3	1.44e-23
72	65	9051	F	65	165152	0	4.66e-29
73	65	63802	F	65	291426	-3	5.50e-23
74	64	93798	F	64	368524	-1	3.58e-26
75	63	46751	F	63	293254	0	7.46e-28
76	63	119778	P	63	450349	-1	1.41e-25
77	62	47313	F	62	435790	-2	5.08e-23
78	62	202455	F	62	226375	-2	5.08e-23
79	62	14129	F	62	119363	-3	3.05e-21
80	61	33716	F	61	429785	0	1.19e-26
81	61	70624	P	61	118364	0	1.19e-26
82	61	93890	F	61	119780	-1	2.19e-24
83	60	93909	F	60	119799	-3	4.41e-20
84	60	119799	P	60	450331	-3	4.41e-20
85	59	29975	F	59	465773	0	1.91e-25
86	59	132045	F	59	450892	-1	3.38e-23
87	59	54855	F	59	231165	-2	2.94e-21
88	59	7287	P	59	345465	-3	1.68e-19
89	58	131977	F	58	450391	0	7.64e-25
90	58	230757	P	58	368616	0	7.64e-25
91	58	366632	P	58	440312	-1	1.33e-22
92	58	1858	P	58	242621	-2	1.14e-20
93	58	93727	F	58	368453	-3	6.37e-19
94	58	231671	P	58	322640	-3	6.37e-19
95	57	133675	P	57	365840	0	3.06e-24
96	57	9242	P	57	461639	-3	2.41e-18
97	56	73109	P	56	368029	0	1.22e-23
98	56	49226	P	56	307681	-3	9.15e-18
99	55	7350	P	55	345406	0	4.89e-23
100	55	7971	P	55	48740	0	4.89e-23
101	55	133726	P	55	254402	-1	8.07e-21
102	55	150089	F	55	341880	-1	8.07e-21
103	55	65139	P	55	236443	-2	6.54e-19
104	55	350531	F	55	445199	-2	6.54e-19
105	54	78314	P	54	163233	0	1.96e-22
106	54	109143	F	54	292389	-3	1.31e-16
107	54	161211	P	54	258794	-3	1.31e-16
108	54	292389	F	54	311098	-3	1.31e-16
109	53	74697	F	53	110331	0	7.83e-22
110	53	64339	F	53	291974	-3	4.95e-16
111	53	119778	P	53	131945	-3	4.95e-16
112	52	201287	F	52	439450	0	3.13e-21
113	51	134387	P	51	397136	-1	1.92e-18
114	51	190629	F	51	204741	-2	1.44e-16
115	51	9282	P	51	461605	-3	7.04e-15
116	51	368272	P	51	450667	-3	7.04e-15
117	50	210690	P	50	250330	-3	2.65e-14
118	49	108681	P	49	199869	0	2.00e-19
119	49	199869	P	49	310636	0	2.00e-19
120	49	54865	F	49	231175	-1	2.94e-17
121	49	84997	P	49	376724	-3	9.97e-14
122	48	93890	P	48	131948	-1	1.15e-16
123	48	263584	P	48	270782	-1	1.15e-16
124	48	44290	F	48	304157	-2	8.13e-15
125	48	110052	P	48	333160	-2	8.13e-15
126	48	312007	P	48	333160	-2	8.13e-15
127	48	368493	F	48	399154	-2	8.13e-15
128	48	1856	P	48	86169	-3	3.74e-13
129	48	84782	P	48	376942	-3	3.74e-13
130	48	93767	F	48	399154	-3	3.74e-13
131	47	202470	F	47	226390	-1	4.52e-16
132	46	438669	F	46	453171	-1	1.77e-15
133	46	86169	F	46	242633	-3	5.25e-12
134	46	133745	F	46	142483	-3	5.25e-12
135	46	254219	P	46	319317	-3	5.25e-12
136	45	14146	F	45	119380	-1	6.92e-15
137	45	259818	F	45	261003	-2	4.57e-13
138	45	259818	P	45	475035	-2	4.57e-13
139	45	85649	P	45	376060	-3	1.96e-11
140	45	133680	P	45	254458	-3	1.96e-11
141	45	150119	F	45	341910	-3	1.96e-11
142	45	254458	F	45	365847	-3	1.96e-11
143	44	65184	F	44	236415	0	2.05e-16
144	44	164810	F	44	274547	0	2.05e-16
145	44	366646	P	44	440312	0	2.05e-16
146	44	7928	P	44	48795	-2	1.75e-12
147	44	9165	F	44	461733	-2	1.75e-12
148	44	368006	P	44	452771	-2	1.75e-12
149	44	7863	P	44	48870	-3	7.34e-11
150	44	135357	F	44	438706	-3	7.34e-11
151	44	160137	F	44	339671	-3	7.34e-11
152	44	242584	P	44	263691	-3	7.34e-11
153	44	264870	P	44	459635	-3	7.34e-11
154	44	428496	P	44	438706	-3	7.34e-11
155	43	47332	F	43	435809	-1	1.06e-13
156	43	293073	P	43	333201	-1	1.06e-13
157	43	32969	F	43	261176	-2	6.67e-12
158	43	32969	P	43	474864	-2	6.67e-12
159	43	49239	P	43	307681	-2	6.67e-12
160	43	152184	F	43	396270	-3	2.73e-10
161	42	19757	P	42	158208	0	3.28e-15
162	42	120779	F	42	211199	0	3.28e-15
163	42	437121	F	42	438241	0	3.28e-15
164	42	460745	F	42	467558	0	3.28e-15
165	42	7886	P	42	48849	-3	1.02e-09
166	42	21106	P	42	249151	-3	1.02e-09
167	42	131946	F	42	436611	-3	1.02e-09
168	42	321652	F	42	321670	-3	1.02e-09
169	41	42657	F	41	340108	0	1.31e-14
170	41	173795	F	41	293914	0	1.31e-14
171	41	202354	P	41	293914	0	1.31e-14
172	41	252296	F	41	312282	0	1.31e-14
173	41	43861	P	41	151390	-1	1.61e-12
174	41	77327	P	41	187162	-1	1.61e-12
175	41	77327	F	41	356976	-1	1.61e-12
176	41	64393	F	41	292028	-2	9.69e-11
177	41	32089	F	41	450905	-3	3.78e-09
178	40	44767	P	40	396868	0	5.25e-14
179	40	70580	F	40	70619	-1	6.30e-12
180	40	109139	P	40	264658	-1	6.30e-12
181	40	174279	F	40	368010	-1	6.30e-12
182	40	168309	F	40	400810	-2	3.69e-10
183	40	1871	P	40	286231	-3	1.40e-08
184	40	30566	P	40	396785	-3	1.40e-08
185	40	134471	P	40	396785	-3	1.40e-08
186	40	263615	P	40	278575	-3	1.40e-08
187	40	432387	P	40	435147	-3	1.40e-08
188	39	68572	P	39	175430	0	2.10e-13
189	39	328874	F	39	470099	0	2.10e-13
190	39	2399	P	39	371286	-1	2.46e-11
191	39	2403	F	39	270692	-1	2.46e-11
192	39	49625	F	39	109808	-1	2.46e-11
193	39	49625	F	39	311763	-1	2.46e-11
194	39	203630	F	39	286237	-1	2.46e-11
195	39	9294	P	39	461605	-2	1.40e-09
196	39	85007	P	39	376724	-2	1.40e-09
197	39	93776	F	39	399163	-2	1.40e-09
198	39	70805	F	39	123901	-3	5.18e-08
199	38	54876	F	38	231186	0	8.40e-13
200	38	95618	F	38	404620	0	8.40e-13
201	38	264699	P	38	311055	0	8.40e-13
202	38	93898	P	38	436615	-1	9.58e-11
203	38	173681	F	38	231643	-1	9.58e-11
204	38	258966	F	38	319646	-1	9.58e-11
205	38	263585	F	38	264475	-1	9.58e-11
206	38	436615	F	38	450364	-1	9.58e-11
207	38	39857	P	38	226367	-2	5.32e-09
208	38	119788	P	38	436615	-2	5.32e-09
209	38	133753	F	38	142491	-2	5.32e-09
210	38	264475	P	38	270791	-2	5.32e-09
211	38	21094	P	38	249167	-3	1.91e-07
212	38	30042	F	38	131994	-3	1.91e-07
213	38	30042	F	38	450408	-3	1.91e-07
214	38	42699	F	38	340151	-3	1.91e-07
215	38	64505	F	38	292138	-3	1.91e-07
216	38	64943	F	38	292975	-3	1.91e-07
217	38	107728	F	38	225363	-3	1.91e-07
218	38	225363	F	38	309683	-3	1.91e-07
219	38	243848	P	38	286277	-3	1.91e-07
220	37	161020	P	37	443954	0	3.36e-12
221	37	93858	F	37	368588	-1	3.73e-10
222	37	1874	P	37	228672	-2	2.01e-08
223	37	64843	F	37	292828	-3	7.05e-07
224	37	85664	P	37	376053	-3	7.05e-07
225	37	142483	P	37	254401	-3	7.05e-07
226	37	228672	F	37	242626	-3	7.05e-07
227	36	47443	F	36	285433	0	1.34e-11
228	36	202481	F	36	226401	0	1.34e-11
229	36	268253	P	36	286205	0	1.34e-11
230	36	1868	P	36	86169	-2	7.62e-08
231	36	18296	P	36	133067	-2	7.62e-08
232	36	18296	P	36	451175	-2	7.62e-08
233	36	262909	P	36	456204	-2	7.62e-08
234	36	264658	P	36	292389	-2	7.62e-08
235	36	251	P	36	142183	-3	2.59e-06
236	36	63976	F	36	291602	-3	2.59e-06
237	36	64668	F	36	292655	-3	2.59e-06
238	35	84451	F	35	292346	0	5.38e-11
239	35	146786	P	35	455297	0	5.38e-11
240	35	270692	P	35	371286	0	5.38e-11
241	35	16196	F	35	227201	-1	5.65e-09
242	35	43519	P	35	99888	-1	5.65e-09
243	35	70585	P	35	118390	-1	5.65e-09
244	35	30078	P	35	93594	-2	2.88e-07
245	35	46676	F	35	166848	-2	2.88e-07
246	35	109057	F	35	220121	-2	2.88e-07
247	35	220121	F	35	311012	-2	2.88e-07
248	35	1	P	35	259715	-3	9.50e-06
249	35	47309	P	35	239157	-3	9.50e-06
250	35	64513	F	35	292146	-3	9.50e-06
251	35	85446	P	35	376273	-3	9.50e-06
252	35	174752	F	35	279954	-3	9.50e-06
253	35	314261	P	35	316524	-3	9.50e-06
254	34	13787	P	34	264593	0	2.15e-10
255	34	13787	F	34	332956	0	2.15e-10
256	34	46758	P	34	264593	0	2.15e-10
257	34	46758	F	34	332956	0	2.15e-10
258	34	135318	P	34	294236	0	2.15e-10
259	34	264593	P	34	293261	0	2.15e-10
260	34	293261	F	34	332956	0	2.15e-10
261	34	331580	F	34	387414	0	2.15e-10
262	34	387414	P	34	408774	0	2.15e-10
263	34	438681	F	34	453183	0	2.15e-10
264	34	279293	F	34	279350	-1	2.19e-08
265	34	37638	F	34	344818	-2	1.09e-06
266	34	154145	F	34	466286	-2	1.09e-06
267	34	171654	P	34	209182	-2	1.09e-06
268	34	227652	P	34	227652	-2	1.09e-06
269	34	1871	P	34	203630	-3	3.48e-05
270	34	134857	F	34	440270	-3	3.48e-05
271	34	173609	F	34	181030	-3	3.48e-05
272	34	173609	P	34	363115	-3	3.48e-05
273	34	203628	P	34	293509	-3	3.48e-05
274	34	203630	F	34	242632	-3	3.48e-05
275	34	242632	F	34	286237	-3	3.48e-05
276	34	258917	F	34	319597	-3	3.48e-05
277	33	83259	P	33	161237	0	8.60e-10
278	33	166846	P	33	300126	0	8.60e-10
279	33	167986	F	33	258798	0	8.60e-10
280	33	32979	F	33	261186	-1	8.52e-08
281	33	32979	P	33	474864	-1	8.52e-08
282	33	109191	F	33	333213	-1	8.52e-08
283	33	167984	F	33	268184	-1	8.52e-08
284	33	242595	P	33	263691	-1	8.52e-08
285	33	311146	F	33	333213	-1	8.52e-08
286	33	46682	P	33	333130	-2	4.09e-06
287	33	86066	P	33	270695	-2	4.09e-06
288	33	133708	F	33	142441	-2	4.09e-06
289	33	161232	P	33	258794	-2	4.09e-06
290	33	2406	P	33	86066	-3	1.27e-04
291	33	64634	F	33	292621	-3	1.27e-04
292	33	82946	F	33	258790	-3	1.27e-04
293	33	84985	P	33	376752	-3	1.27e-04
294	33	115053	P	33	115064	-3	1.27e-04
295	33	142441	P	33	254442	-3	1.27e-04
296	33	161228	P	33	167986	-3	1.27e-04
297	33	174660	F	33	279857	-3	1.27e-04
298	33	229868	F	33	333261	-3	1.27e-04
299	33	258955	F	33	319635	-3	1.27e-04
300	33	470762	R	33	470762	0	8.60e-10
301	33	163360	R	33	163370	-3	1.27e-04
302	32	1762	P	32	1762	0	3.44e-09
303	32	1873	F	32	293509	0	3.44e-09
304	32	102308	F	32	230744	0	3.44e-09
305	32	137752	P	32	185951	0	3.44e-09
306	32	137752	F	32	358196	0	3.44e-09
307	32	230636	F	32	237174	0	3.44e-09
308	32	231803	F	32	293531	0	3.44e-09
309	32	242632	P	32	293509	0	3.44e-09
310	32	258819	F	32	278628	0	3.44e-09
311	32	110068	P	32	333160	-1	3.30e-07
312	32	234458	F	32	344897	-1	3.30e-07
313	32	278663	P	32	427282	-1	3.30e-07
314	32	312023	P	32	333160	-1	3.30e-07
315	32	82944	P	32	161239	-2	1.54e-05
316	32	86067	F	32	371286	-2	1.54e-05
317	32	93091	F	32	93486	-2	1.54e-05
318	32	152198	F	32	396284	-2	1.54e-05
319	32	19287	F	32	159615	-3	4.61e-04
320	32	50504	F	32	122279	-3	4.61e-04
321	32	63838	F	32	291462	-3	4.61e-04
322	32	144767	P	32	422920	-3	4.61e-04
323	32	150188	F	32	341969	-3	4.61e-04
324	32	154072	F	32	328871	-3	4.61e-04
325	32	286237	P	32	293509	-3	4.61e-04
326	31	124114	P	31	274780	0	1.38e-08
327	31	132073	F	31	450920	0	1.38e-08
328	31	133750	P	31	254402	0	1.38e-08
329	31	243107	P	31	383991	0	1.38e-08
330	31	368453	F	31	399099	0	1.38e-08
331	31	13841	P	31	293470	-1	1.28e-06
332	31	32089	F	31	132058	-1	1.28e-06
333	31	44307	F	31	304174	-1	1.28e-06
334	31	46788	P	31	258703	-1	1.28e-06
335	31	76371	P	31	442240	-1	1.28e-06
336	31	77514	F	31	77565	-1	1.28e-06
337	31	78900	P	31	433090	-1	1.28e-06
338	31	93910	P	31	131945	-1	1.28e-06
339	31	109191	P	31	293073	-1	1.28e-06
340	31	119800	P	31	131945	-1	1.28e-06
341	31	157951	F	31	440825	-1	1.28e-06
342	31	231698	P	31	322640	-1	1.28e-06
343	31	258798	F	31	268186	-1	1.28e-06
344	31	293073	P	31	311146	-1	1.28e-06
345	31	293470	F	31	332869	-1	1.28e-06
346	31	46676	P	31	300126	-2	5.76e-05
347	31	50612	F	31	122382	-2	5.76e-05
348	31	86169	P	31	293509	-2	5.76e-05
349	31	93787	F	31	399174	-2	5.76e-05
350	31	144595	P	31	289558	-2	5.76e-05
351	31	214345	P	31	455723	-2	5.76e-05
352	31	228678	P	31	293510	-2	5.76e-05
353	31	394382	F	31	472313	-2	5.76e-05
354	31	49345	P	31	51171	-3	1.67e-03
355	31	51167	F	31	416014	-3	1.67e-03
356	31	51176	P	31	168705	-3	1.67e-03
357	31	51181	F	31	109982	-3	1.67e-03
358	31	51181	F	31	311937	-3	1.67e-03
359	31	51561	F	31	276752	-3	1.67e-03
360	31	82756	P	31	378476	-3	1.67e-03
361	31	86040	F	31	371251	-3	1.67e-03
362	31	93462	F	31	291125	-3	1.67e-03
363	31	102312	P	31	223461	-3	1.67e-03
364	31	109911	P	31	169909	-3	1.67e-03
365	31	119799	P	31	436611	-3	1.67e-03
366	31	133031	F	31	202160	-3	1.67e-03
367	31	144572	P	31	456152	-3	1.67e-03
368	31	145012	F	31	210825	-3	1.67e-03
369	31	166827	P	31	300146	-3	1.67e-03
370	31	167993	F	31	268193	-3	1.67e-03
371	31	169909	P	31	311866	-3	1.67e-03
372	31	179566	F	31	217315	-3	1.67e-03
373	31	229778	P	31	371292	-3	1.67e-03
374	31	237403	P	31	385255	-3	1.67e-03
375	31	239157	P	31	435790	-3	1.67e-03
376	31	251164	P	31	291530	-3	1.67e-03
377	31	279618	F	31	453803	-3	1.67e-03
378	31	368513	F	31	399174	-3	1.67e-03
379	30	51255	P	30	188307	0	5.51e-08
380	30	51255	F	30	355842	0	5.51e-08
381	30	128135	F	30	207186	0	5.51e-08
382	30	77339	P	30	187161	-1	4.96e-06
383	30	77339	F	30	356988	-1	4.96e-06
384	30	82949	F	30	83263	-1	4.96e-06
385	30	83164	P	30	378180	-1	4.96e-06
386	30	109912	F	30	124649	-1	4.96e-06
387	30	124649	F	30	311867	-1	4.96e-06
388	30	136066	P	30	228841	-1	4.96e-06
389	30	166853	P	30	333134	-1	4.96e-06
390	30	203627	F	30	278549	-1	4.96e-06
391	30	227849	F	30	404417	-1	4.96e-06
392	30	252403	F	30	368887	-1	4.96e-06
393	30	368020	P	30	452771	-1	4.96e-06
394	30	434085	F	30	451057	-1	4.96e-06
395	30	50541	P	30	240846	-2	2.16e-04
396	30	52744	F	30	427941	-2	2.16e-04
397	30	82619	P	30	104545	-2	2.16e-04
398	30	83263	F	30	258793	-2	2.16e-04
399	30	198454	P	30	334406	-2	2.16e-04
400	30	203636	F	30	263649	-2	2.16e-04
401	30	228650	F	30	416094	-2	2.16e-04
402	30	259834	F	30	261019	-2	2.16e-04
403	30	259834	P	30	475034	-2	2.16e-04
404	30	263673	P	30	332759	-2	2.16e-04
405	30	373398	P	30	373398	-2	2.16e-04
406	30	1155	P	30	219380	-3	6.04e-03
407	30	3287	F	30	102395	-3	6.04e-03
408	30	6836	P	30	90464	-3	6.04e-03
409	30	13816	P	30	258705	-3	6.04e-03
410	30	13822	F	30	264641	-3	6.04e-03
411	30	14083	F	30	107063	-3	6.04e-03
412	30	14083	F	30	309018	-3	6.04e-03
413	30	19767	P	30	387453	-3	6.04e-03
414	30	38153	F	30	77345	-3	6.04e-03
415	30	39857	P	30	202455	-3	6.04e-03
416	30	47319	P	30	239152	-3	6.04e-03
417	30	47676	F	30	220025	-3	6.04e-03
418	30	64646	F	30	292633	-3	6.04e-03
419	30	64787	F	30	292773	-3	6.04e-03
420	30	68037	F	30	219125	-3	6.04e-03
421	30	83500	P	30	377879	-3	6.04e-03
422	30	84804	P	30	376938	-3	6.04e-03
423	30	106633	F	30	168127	-3	6.04e-03
424	30	109978	P	30	168705	-3	6.04e-03
425	30	110023	P	30	300156	-3	6.04e-03
426	30	135618	P	30	412401	-3	6.04e-03
427	30	140261	F	30	428147	-3	6.04e-03
428	30	158210	F	30	387453	-3	6.04e-03
429	30	160157	F	30	400545	-3	6.04e-03
430	30	161210	P	30	278628	-3	6.04e-03
431	30	168127	F	30	308588	-3	6.04e-03
432	30	168705	P	30	311933	-3	6.04e-03
433	30	174294	F	30	368025	-3	6.04e-03
434	30	208900	F	30	281218	-3	6.04e-03
435	30	228658	F	30	286217	-3	6.04e-03
436	30	229787	F	30	270699	-3	6.04e-03
437	30	234491	F	30	344930	-3	6.04e-03
438	30	238360	F	30	398028	-3	6.04e-03
439	30	258704	P	30	293291	-3	6.04e-03
440	30	261148	F	30	348665	-3	6.04e-03
441	30	263647	F	30	286241	-3	6.04e-03
442	30	264641	F	30	293296	-3	6.04e-03
443	30	270943	F	30	278602	-3	6.04e-03
444	30	278549	F	30	286234	-3	6.04e-03
445	30	278549	P	30	293514	-3	6.04e-03
446	30	281092	P	30	291506	-3	6.04e-03
447	30	300154	P	30	311980	-3	6.04e-03
448	30	314220	P	30	316569	-3	6.04e-03
449	30	329298	F	30	329327	-3	6.04e-03
450	30	348665	P	30	474905	-3	6.04e-03
451	30	350682	F	30	445360	-3	6.04e-03
452	30	412398	F	30	428246	-3	6.04e-03
453	30	470170	P	30	473425	-3	6.04e-03
454	30	251056	R	30	251062	-3	6.04e-03
455	30	251064	R	30	251065	-3	6.04e-03

## Sheet: Table S6
Table S6. Codon usage of amino acid pairs in the mitochondrial genomes of four species
AminoAcid	Symbol	Codon	H. salicifolia		H. gyantsensis		H. rhamnoides		H. tibetana
			No.	RSCU	No.	RSCU	No.	RSCU	No.	RSCU
*	Ter	UAA	19	1.6286	15	1.875	18	1.5429	19	1.6286
*	Ter	UAG	5	0.4286	4	0.5	6	0.5143	5	0.4286
*	Ter	UGA	11	0.9429	5	0.625	11	0.9429	11	0.9429
A	Ala	GCA	162	0.9923	102	1.0025	164	0.997	162	0.9672
A	Ala	GCC	146	0.8943	104	1.0221	152	0.924	155	0.9254
A	Ala	GCG	82	0.5023	50	0.4914	87	0.5289	87	0.5194
A	Ala	GCU	263	1.611	151	1.484	255	1.5502	266	1.5881
C	Cys	UGC	60	0.7895	39	0.7723	62	0.7848	59	0.7613
C	Cys	UGU	92	1.2105	62	1.2277	96	1.2152	96	1.2387
D	Asp	GAC	102	0.622	67	0.6091	103	0.6131	103	0.6149
D	Asp	GAU	226	1.378	153	1.3909	233	1.3869	232	1.3851
E	Glu	GAA	301	1.4033	209	1.3616	295	1.3657	299	1.3811
E	Glu	GAG	128	0.5967	98	0.6384	137	0.6343	134	0.6189
F	Phe	UUC	298	0.8765	183	0.9786	312	0.8927	306	0.887
F	Phe	UUU	382	1.1235	191	1.0214	387	1.1073	384	1.113
G	Gly	GGA	251	1.4425	131	1.354	253	1.4233	259	1.4409
G	Gly	GGC	92	0.5287	50	0.5168	94	0.5288	95	0.5285
G	Gly	GGG	130	0.7471	67	0.6925	131	0.737	133	0.7399
G	Gly	GGU	223	1.2816	139	1.4367	233	1.3108	232	1.2907
H	His	CAC	60	0.4819	38	0.5507	60	0.4878	59	0.4797
H	His	CAU	189	1.5181	100	1.4493	186	1.5122	187	1.5203
I	Ile	AUA	220	0.8527	109	0.7187	219	0.8391	217	0.8346
I	Ile	AUC	214	0.8295	139	0.9165	223	0.8544	220	0.8462
I	Ile	AUU	340	1.3178	207	1.3648	341	1.3065	343	1.3192
K	Lys	AAA	257	1.1762	160	1.203	258	1.1889	263	1.19
K	Lys	AAG	180	0.8238	106	0.797	176	0.8111	179	0.81
L	Leu	CUA	173	0.9436	95	0.8879	180	0.9574	175	0.9425
L	Leu	CUC	110	0.6	69	0.6449	113	0.6011	110	0.5925
L	Leu	CUG	108	0.5891	62	0.5794	114	0.6064	112	0.6032
L	Leu	CUU	238	1.2982	142	1.3271	250	1.3298	245	1.3196
L	Leu	UUA	253	1.38	136	1.271	252	1.3404	255	1.3734
L	Leu	UUG	218	1.1891	138	1.2897	219	1.1649	217	1.1688
M	Met	AUG	279	1	150	1	274	1	282	1
N	Asn	AAC	115	0.6991	60	0.6486	113	0.6706	115	0.6785
N	Asn	AAU	214	1.3009	125	1.3514	224	1.3294	224	1.3215
P	Pro	CCA	157	1.1377	113	1.2989	161	1.1378	160	1.1511
P	Pro	CCC	108	0.7826	61	0.7011	111	0.7845	108	0.777
P	Pro	CCG	82	0.5942	50	0.5747	89	0.629	85	0.6115
P	Pro	CCU	205	1.4855	124	1.4253	205	1.4488	203	1.4604
Q	Gln	CAA	210	1.4947	143	1.5213	216	1.5052	216	1.5052
Q	Gln	CAG	71	0.5053	45	0.4787	71	0.4948	71	0.4948
R	Arg	AGA	168	1.4824	98	1.3125	169	1.4527	172	1.4849
R	Arg	AGG	83	0.7324	58	0.7768	86	0.7393	87	0.7511
R	Arg	CGA	146	1.2882	104	1.3929	152	1.3066	149	1.2863
R	Arg	CGC	71	0.6265	45	0.6027	72	0.6189	71	0.6129
R	Arg	CGG	84	0.7412	56	0.75	86	0.7393	85	0.7338
R	Arg	CGU	128	1.1294	87	1.1652	133	1.1433	131	1.1309
S	Ser	AGC	97	0.6481	51	0.5564	99	0.6499	99	0.6478
S	Ser	AGU	159	1.0624	94	1.0255	168	1.1028	167	1.0927
S	Ser	UCA	165	1.1024	111	1.2109	165	1.0832	173	1.132
S	Ser	UCC	141	0.9421	89	0.9709	143	0.9387	142	0.9291
S	Ser	UCG	127	0.8486	88	0.96	129	0.8468	129	0.8441
S	Ser	UCU	209	1.3964	117	1.2764	210	1.3786	207	1.3544
T	Thr	ACA	130	0.9962	74	0.99	138	1.0279	133	1
T	Thr	ACC	139	1.0651	71	0.9498	139	1.0354	139	1.0451
T	Thr	ACG	73	0.5594	53	0.709	78	0.581	77	0.5789
T	Thr	ACU	180	1.3793	101	1.3512	182	1.3557	183	1.3759
V	Val	GUA	194	1.2125	120	1.2245	201	1.2407	203	1.2416
V	Val	GUC	115	0.7188	81	0.8265	112	0.6914	112	0.685
V	Val	GUG	140	0.875	80	0.8163	139	0.858	145	0.8869
V	Val	GUU	191	1.1938	111	1.1327	196	1.2099	194	1.1865
W	Trp	UGG	159	1	81	1	161	1	157	1
Y	Tyr	UAC	79	0.513	48	0.5304	80	0.5031	78	0.4984
Y	Tyr	UAU	229	1.487	133	1.4696	238	1.4969	235	1.5016
Notes: amino acid: one-letter abbreviation of amino acid, '*' stands for stop codon; Symbol: three-letter abbreviation of amino acid; Codon: codon; No. Number of this codon; RSCU: codon preference.

## Sheet: Table S7
Table S7. Prediction of RNA editing sites in the mitochondrial genome of H. salicifolia
ID	Gene	Nt Pos	AA Pos	Align Col	Effect	Score
mt	atp1	1064	355	357	TCG (S) => TTG (L)	1
mt	atp1	1178	393	395	TCA (S) => TTA (L)	0.9
mt	atp1	1216	406	408	CTT (L) => TTT (F)	1
mt	atp1	1292	431	433	CCG (P) => CTG (L)	0.8
mt	atp1	1415	472	474	CCA (P) => CTA (L)	1
mt	atp1	1490	497	499	CCA (P) => CTA (L)	0.9
mt	atp4	47	16	23	CCA (P) => CTA (L)	0.86
mt	atp4	50	17	24	TCT (S) => TTT (F)	0.57
mt	atp4	80	27	34	TCA (S) => TTA (L)	1
mt	atp4	206	69	76	TCG (S) => TTG (L)	1
mt	atp4	217	73	80	CCC (P) => TTC (F)	0.57
mt	atp4	218	73	80	CCC (P) => TTC (F)	0.57
mt	atp4	386	129	140	TCA (S) => TTA (L)	1
mt	atp4	398	133	144	CCA (P) => CTA (L)	0.71
mt	atp4	481	161	172	CCT (P) => TCT (S)	0.57
mt	atp8	47	16	16	TCA (S) => TTA (L)	1
mt	atp8	58	20	20	CTC (L) => TTC (F)	1
mt	atp8	77	26	26	CCC (P) => CTC (L)	0.38
mt	atp8	452	151	151	CCA (P) => CTA (L)	0.75
mt	atp9	20	7	7	TCA (S) => TTA (L)	1
mt	atp9	50	17	17	TCA (S) => TTA (L)	1
mt	atp9	134	45	45	TCA (S) => TTA (L)	1
mt	atp9	182	61	61	TCG (S) => TTG (L)	1
mt	atp9	191	64	64	CCA (P) => CTA (L)	1
mt	atp9	212	71	71	TCA (S) => TTA (L)	1
mt	atp9	223	75	75	CGA (R) => TGA (X)	1
mt	ccmB	28	10	10	CAT (H) => TAT (Y)	0.89
mt	ccmB	43	15	17	CCC (P) => TCC (S)	0.67
mt	ccmB	71	24	26	CCA (P) => CTA (L)	1
mt	ccmB	80	27	29	TCG (S) => TTG (L)	1
mt	ccmB	128	43	45	TCA (S) => TTA (L)	1
mt	ccmB	137	46	48	TCC (S) => TTC (F)	1
mt	ccmB	149	50	52	CCG (P) => CTG (L)	1
mt	ccmB	154	52	54	CGG (R) => TGG (W)	1
mt	ccmB	160	54	56	CCT (P) => TCT (S)	0.67
mt	ccmB	164	55	57	CCG (P) => CTG (L)	0.89
mt	ccmB	170	57	59	TCT (S) => TTT (F)	1
mt	ccmB	172	58	60	CCT (P) => TCT (S)	0.89
mt	ccmB	179	60	62	CCT (P) => CTT (L)	1
mt	ccmB	181	61	63	CCT (P) => TCT (S)	0.78
mt	ccmB	193	65	69	CCT (P) => TTT (F)	0.89
mt	ccmB	194	65	69	CCT (P) => TTT (F)	0.89
mt	ccmB	286	96	102	CGG (R) => TGG (W)	1
mt	ccmB	304	102	108	CGT (R) => TGT (C)	0.78
mt	ccmB	367	123	129	CGG (R) => TGG (W)	0.78
mt	ccmB	424	142	148	CGT (R) => TGT (C)	0.89
mt	ccmB	428	143	149	TCG (S) => TTG (L)	1
mt	ccmB	467	156	163	TCG (S) => TTG (L)	0.89
mt	ccmB	476	159	166	CCA (P) => CTA (L)	0.89
mt	ccmB	494	165	172	TCA (S) => TTA (L)	1
mt	ccmB	503	168	175	CCA (P) => CTA (L)	1
mt	ccmB	512	171	178	TCT (S) => TTT (F)	1
mt	ccmB	548	183	190	CCT (P) => CTT (L)	0.78
mt	ccmB	551	184	191	TCA (S) => TTA (L)	1
mt	ccmB	554	185	192	TCG (S) => TTG (L)	0.89
mt	ccmB	566	189	196	TCC (S) => TTC (F)	0.78
mt	ccmB	569	190	197	TCT (S) => TTT (F)	0.78
mt	ccmB	572	191	198	CCG (P) => CTG (L)	1
mt	ccmB	596	199	206	TCG (S) => TTG (L)	0.89
mt	ccmC	76	26	32	CGG (R) => TGG (W)	0.78
mt	ccmC	103	35	41	CAT (H) => TAT (Y)	1
mt	ccmC	115	39	45	CGG (R) => TGG (W)	0.78
mt	ccmC	133	45	51	CTT (L) => TTT (F)	0.67
mt	ccmC	161	54	60	CCG (P) => CTG (L)	0.78
mt	ccmC	179	60	66	GCG (A) => GTG (V)	0.78
mt	ccmC	184	62	68	CGG (R) => TGG (W)	1
mt	ccmC	281	94	100	ACA (T) => ATA (I)	0.56
mt	ccmC	331	111	117	CGG (R) => TGG (W)	1
mt	ccmC	395	132	138	TCG (S) => TTG (L)	1
mt	ccmC	400	134	140	CTT (L) => TTT (F)	0.89
mt	ccmC	421	141	147	CGT (R) => TGT (C)	0.78
mt	ccmC	436	146	152	CCT (P) => TCT (S)	0.89
mt	ccmC	446	149	155	CCG (P) => CTG (L)	0.78
mt	ccmC	458	153	159	TCA (S) => TTA (L)	0.78
mt	ccmC	467	156	162	GCT (A) => GTT (V)	0.78
mt	ccmC	473	158	164	CCG (P) => CTG (L)	1
mt	ccmC	497	166	172	TCT (S) => TTT (F)	1
mt	ccmC	521	174	180	TCG (S) => TTG (L)	1
mt	ccmC	548	183	189	TCC (S) => TTC (F)	1
mt	ccmC	575	192	198	CCC (P) => CTC (L)	1
mt	ccmC	608	203	209	CCC (P) => CTC (L)	0.89
mt	ccmC	614	205	211	TCA (S) => TTA (L)	0.78
mt	ccmC	619	207	213	CGT (R) => TGT (C)	0.78
mt	ccmC	650	217	223	CCT (P) => CTT (L)	0.78
mt	ccmC	656	219	225	CCA (P) => CTA (L)	0.89
mt	ccmC	665	222	228	CCC (P) => CTC (L)	0.78
mt	ccmC	673	225	231	CCT (P) => TCT (S)	0.78
mt	ccmFc	38	13	13	TCC (S) => TTC (F)	0.83
mt	ccmFc	50	17	17	CCT (P) => CTT (L)	1
mt	ccmFc	103	35	35	CCC (P) => TCC (S)	1
mt	ccmFc	119	40	40	TCT (S) => TTT (F)	1
mt	ccmFc	122	41	41	TCC (S) => TTC (F)	1
mt	ccmFc	146	49	49	CCT (P) => CTT (L)	1
mt	ccmFc	151	51	51	CCC (P) => TCC (S)	0.83
mt	ccmFc	160	54	54	CCT (P) => TCT (S)	0.67
mt	ccmFc	310	104	104	CGT (R) => TGT (C)	0.5
mt	ccmFc	391	131	131	CGT (R) => TGT (C)	1
mt	ccmFc	406	136	136	CGT (R) => TGT (C)	0.83
mt	ccmFc	412	138	138	CTC (L) => TTC (F)	0.67
mt	ccmFc	704	235	239	GCT (A) => GTT (V)	0.83
mt	ccmFc	878	293	297	TCT (S) => TTT (F)	0.83
mt	ccmFc	1139	380	387	CCA (P) => CTA (L)	1
mt	ccmFc	1160	387	394	TCG (S) => TTG (L)	1
mt	ccmFc	1234	412	419	CGG (R) => TGG (W)	1
mt	ccmFc	1268	423	430	TCG (S) => TTG (L)	0.5
mt	ccmFc	1315	439	446	CGA (R) => TGA (X)	1
mt	ccmFn	38	13	15	CCG (P) => CTG (L)	1
mt	ccmFn	98	33	35	CCT (P) => CTT (L)	1
mt	ccmFn	137	46	48	TCG (S) => TTG (L)	1
mt	ccmFn	142	48	50	CGT (R) => TGT (C)	1
mt	ccmFn	151	51	53	CCT (P) => TCT (S)	0.83
mt	ccmFn	248	83	85	TCA (S) => TTA (L)	1
mt	ccmFn	256	86	88	CGG (R) => TGG (W)	1
mt	ccmFn	263	88	90	CCA (P) => CTA (L)	0.83
mt	ccmFn	283	95	97	CTT (L) => TTT (F)	0.83
mt	ccmFn	334	112	114	CAT (H) => TAT (Y)	0.67
mt	ccmFn	356	119	121	TCC (S) => TTC (F)	0.67
mt	ccmFn	365	122	124	TCG (S) => TTG (L)	0.67
mt	ccmFn	478	160	164	CGT (R) => TGT (C)	0.83
mt	ccmFn	559	187	191	CCT (P) => TTT (F)	0.5
mt	ccmFn	560	187	191	CCT (P) => TTT (F)	0.5
mt	ccmFn	706	236	240	CCT (P) => TTT (F)	0.67
mt	ccmFn	707	236	240	CCT (P) => TTT (F)	0.67
mt	ccmFn	716	239	243	TCA (S) => TTA (L)	0.83
mt	ccmFn	754	252	256	CGT (R) => TGT (C)	1
mt	ccmFn	776	259	263	TCA (S) => TTA (L)	1
mt	ccmFn	788	263	267	CCA (P) => CTA (L)	1
mt	ccmFn	803	268	272	TCA (S) => TTA (L)	1
mt	ccmFn	952	318	322	CGC (R) => TGC (C)	1
mt	ccmFn	1178	393	417	TCG (S) => TTG (L)	0.5
mt	ccmFn	1261	421	445	CGG (R) => TGG (W)	1
mt	ccmFn	1289	430	454	CCA (P) => CTA (L)	1
mt	ccmFn	1306	436	460	CAT (H) => TAT (Y)	1
mt	ccmFn	1321	441	465	CGG (R) => TGG (W)	1
mt	ccmFn	1339	447	471	CGG (R) => TGG (W)	1
mt	ccmFn	1372	458	482	CGG (R) => TGG (W)	1
mt	ccmFn	1433	478	502	TCG (S) => TTG (L)	1
mt	ccmFn	1453	485	509	CTT (L) => TTT (F)	1
mt	ccmFn	1457	486	510	CCA (P) => CTA (L)	1
mt	ccmFn	1469	490	514	TCA (S) => TTA (L)	1
mt	ccmFn	1504	502	526	CCC (P) => TCC (S)	1
mt	ccmFn	1552	518	542	CGG (R) => TGG (W)	0.67
mt	cob	140	47	48	GCC (A) => GTC (V)	0.92
mt	cob	286	96	97	CTC (L) => TTC (F)	1
mt	cob	298	100	101	CAC (H) => TAC (Y)	1
mt	cob	325	109	110	CAT (H) => TAT (Y)	1
mt	cob	358	120	121	CGG (R) => TGG (W)	1
mt	cob	407	136	137	ACA (T) => ATA (I)	1
mt	cob	568	190	191	CAT (H) => TAT (Y)	0.92
mt	cob	853	285	286	CAT (H) => TAT (Y)	1
mt	cob	908	303	304	CCA (P) => CTA (L)	1
mt	cob	982	328	329	CAC (H) => TAC (Y)	0.85
mt	cob	1084	362	363	CCT (P) => TCT (S)	1
mt	cob	1124	375	376	CCG (P) => CTG (L)	1
mt	cox2	71	24	26	TCT (S) => TTT (F)	1
mt	cox2	161	54	56	TCA (S) => TTA (L)	0.95
mt	cox2	163	55	57	CGG (R) => TGG (W)	1
mt	cox2	253	85	87	CGG (R) => TGG (W)	1
mt	cox2	379	127	129	CGG (R) => TGG (W)	1
mt	cox2	443	148	150	ACG (T) => ATG (M)	1
mt	cox2	476	159	161	TCA (S) => TTA (L)	1
mt	cox2	544	182	184	CCT (P) => TCT (S)	1
mt	cox2	557	186	188	CCT (P) => CTT (L)	1
mt	cox2	581	194	196	TCA (S) => TTA (L)	1
mt	cox2	632	211	213	TCG (S) => TTG (L)	0.84
mt	cox2	698	233	235	ACG (T) => ATG (M)	1
mt	cox2	721	241	243	CCT (P) => TCT (S)	0.79
mt	cox2	742	248	250	CGG (R) => TGG (W)	1
mt	cox3	257	86	87	TCT (S) => TTT (F)	0.67
mt	cox3	263	88	89	CCG (P) => CTG (L)	1
mt	cox3	289	97	98	CTT (L) => TTT (F)	0.92
mt	cox3	304	102	103	CGG (R) => TGG (W)	1
mt	cox3	314	105	106	TCT (S) => TTT (F)	0.92
mt	cox3	388	130	131	CGG (R) => TGG (W)	1
mt	cox3	413	138	139	CCT (P) => CTT (L)	0.83
mt	cox3	512	171	172	TCA (S) => TTA (L)	0.75
mt	cox3	754	252	253	CGG (R) => TGG (W)	0.92
mt	matR	32	11	31	TCC (S) => TTC (F)	0.62
mt	matR	85	29	49	CGC (R) => TGC (C)	0.75
mt	matR	193	65	85	CCA (P) => TCA (S)	0.75
mt	matR	236	79	99	TCC (S) => TTC (F)	0.62
mt	matR	326	109	129	CCA (P) => CTA (L)	1
mt	matR	1064	355	379	CCC (P) => CTC (L)	1
mt	matR	1409	470	495	GCG (A) => GTG (V)	0.62
mt	matR	1679	560	585	TCC (S) => TTC (F)	1
mt	matR	1700	567	592	CCT (P) => CTT (L)	1
mt	matR	1720	574	599	CGC (R) => TGC (C)	1
mt	matR	1756	586	611	CAC (H) => TAC (Y)	1
mt	matR	1826	609	634	CCA (P) => CTA (L)	0.88
mt	matR	1844	615	640	TCA (S) => TTA (L)	0.88
mt	mttB	31	11	156	CAT (H) => TAT (Y)	0.88
mt	mttB	56	19	164	TCG (S) => TTG (L)	0.88
mt	mttB	64	22	167	CCA (P) => TCA (S)	1
mt	mttB	100	34	179	CGT (R) => TGT (C)	0.88
mt	mttB	107	36	181	CCA (P) => CTA (L)	0.62
mt	mttB	169	57	202	CCG (P) => TCG (S)	1
mt	mttB	191	64	209	TCC (S) => TTC (F)	0.38
mt	mttB	242	81	226	TCG (S) => TTG (L)	0.5
mt	mttB	272	91	236	TCG (S) => TTG (L)	0.75
mt	nad1	2	1	1	ACG (T) => ATG (M)	1
mt	nad1	215	72	75	TCC (S) => TTC (F)	0.9
mt	nad1	308	103	106	TCG (S) => TTG (L)	1
mt	nad1	436	146	149	CCT (P) => TCT (S)	0.9
mt	nad1	490	164	167	CCC (P) => TCC (S)	1
mt	nad1	493	165	168	CGT (R) => TGT (C)	1
mt	nad1	500	167	170	TCG (S) => TTG (L)	0.7
mt	nad1	536	179	182	TCC (S) => TTC (F)	1
mt	nad1	580	194	197	CGT (R) => TGT (C)	1
mt	nad1	635	212	215	TCA (S) => TTA (L)	1
mt	nad1	686	229	232	TCT (S) => TTT (F)	1
mt	nad1	689	230	233	CCC (P) => CTC (L)	1
mt	nad1	725	242	245	CCA (P) => CTA (L)	1
mt	nad1	734	245	248	TCG (S) => TTG (L)	0.9
mt	nad1	743	248	251	CCA (P) => CTA (L)	1
mt	nad1	755	252	255	CCG (P) => CTG (L)	1
mt	nad1	898	300	303	CGG (R) => TGG (W)	1
mt	nad1	928	310	313	CGG (R) => TGG (W)	1
mt	nad1	937	313	316	CCC (P) => TCC (S)	0.6
mt	nad1	953	318	321	TCA (S) => TTA (L)	1
mt	nad2	26	9	10	TCC (S) => TTC (F)	0.89
mt	nad2	214	72	73	CGG (R) => TGG (W)	0.67
mt	nad2	262	88	89	CTT (L) => TTT (F)	0.56
mt	nad2	308	103	104	TCT (S) => TTT (F)	0.67
mt	nad2	341	114	115	TCC (S) => TTC (F)	0.67
mt	nad2	356	119	120	CCA (P) => CTA (L)	1
mt	nad2	361	121	122	CCT (P) => TCT (S)	1
mt	nad2	367	123	124	CGC (R) => TGC (C)	1
mt	nad2	394	132	133	CAT (H) => TAT (Y)	1
mt	nad2	401	134	135	TCA (S) => TTA (L)	1
mt	nad2	428	143	144	CCT (P) => CTT (L)	1
mt	nad2	497	166	167	TCG (S) => TTG (L)	1
mt	nad2	523	175	176	CCC (P) => TCC (S)	1
mt	nad2	662	221	225	TCT (S) => TTT (F)	1
mt	nad2	788	263	267	TCT (S) => TTT (F)	0.67
mt	nad2	800	267	271	TCA (S) => TTA (L)	1
mt	nad2	809	270	274	TCT (S) => TTT (F)	1
mt	nad2	920	307	311	CCT (P) => CTT (L)	1
mt	nad2	928	310	314	CAT (H) => TAT (Y)	1
mt	nad2	958	320	324	CGT (R) => TGT (C)	0.78
mt	nad2	962	321	325	ACT (T) => ATT (I)	1
mt	nad2	1058	353	357	TCA (S) => TTA (L)	1
mt	nad2	1127	376	380	TCG (S) => TTG (L)	1
mt	nad2	1247	416	420	CCA (P) => CTA (L)	0.67
mt	nad2	1276	426	430	CGT (R) => TGT (C)	1
mt	nad2	1298	433	437	GCG (A) => GTG (V)	1
mt	nad2	1388	463	467	TCT (S) => TTT (F)	0.44
mt	nad2	1403	468	472	TCC (S) => TTC (F)	1
mt	nad2	1409	470	474	CCA (P) => CTA (L)	1
mt	nad3	5	2	2	TCA (S) => TTA (L)	0.68
mt	nad3	44	15	15	CCG (P) => CTG (L)	1
mt	nad3	62	21	21	CCA (P) => CTA (L)	0.95
mt	nad3	80	27	27	CCA (P) => CTA (L)	1
mt	nad3	208	70	71	CTT (L) => TTT (F)	0.95
mt	nad3	215	72	73	CCG (P) => CTG (L)	1
mt	nad3	230	77	78	TCC (S) => TTC (F)	0.86
mt	nad3	247	83	84	CCT (P) => TCT (S)	1
mt	nad3	266	89	90	CCG (P) => CTG (L)	1
mt	nad3	317	106	107	TCT (S) => TTT (F)	0.95
mt	nad3	344	115	116	TCG (S) => TTG (L)	1
mt	nad3	349	117	118	CGG (R) => TGG (W)	1
mt	nad4	574	192	193	CTT (L) => TTT (F)	0.67
mt	nad4	1405	469	470	CGG (R) => TGG (W)	1
mt	nad4	1417	473	474	CAC (H) => TAC (Y)	1
mt	nad4	1433	478	479	CCG (P) => CTG (L)	1
mt	nad4	1438	480	481	CGC (R) => TGC (C)	1
mt	nad4L	2	1	1	ACG (T) => ATG (M)	1
mt	nad4L	8	3	3	CCT (P) => CTT (L)	0.88
mt	nad4L	41	14	14	TCT (S) => TTT (F)	1
mt	nad4L	55	19	19	CGG (R) => TGG (W)	1
mt	nad4L	86	29	29	CCT (P) => CTT (L)	1
mt	nad4L	95	32	32	TCA (S) => TTA (L)	1
mt	nad4L	100	34	34	CCA (P) => TCA (S)	1
mt	nad4L	110	37	37	TCA (S) => TTA (L)	1
mt	nad4L	131	44	44	TCG (S) => TTG (L)	0.88
mt	nad4L	158	53	53	TCG (S) => TTG (L)	1
mt	nad4L	179	60	60	TCA (S) => TTA (L)	0.75
mt	nad4L	188	63	63	TCA (S) => TTA (L)	0.88
mt	nad4L	197	66	66	CCA (P) => CTA (L)	0.88
mt	nad4L	281	94	94	TCT (S) => TTT (F)	0.88
mt	nad5	155	52	52	CCG (P) => CTG (L)	1
mt	nad5	242	81	81	CCG (P) => CTG (L)	1
mt	nad5	272	91	91	TCC (S) => TTC (F)	0.7
mt	nad5	374	125	125	CCA (P) => CTA (L)	0.9
mt	nad5	398	133	133	TCT (S) => TTT (F)	0.9
mt	nad5	494	165	165	ACA (T) => ATA (I)	1
mt	nad5	539	180	180	CCT (P) => CTT (L)	1
mt	nad5	548	183	183	TCG (S) => TTG (L)	0.4
mt	nad5	553	185	185	CGT (R) => TGT (C)	1
mt	nad5	598	200	200	CGT (R) => TGT (C)	1
mt	nad5	629	210	213	TCT (S) => TTT (F)	0.9
mt	nad5	713	238	241	TCG (S) => TTG (L)	1
mt	nad5	725	242	245	TCA (S) => TTA (L)	1
mt	nad5	764	255	258	TCG (S) => TTG (L)	1
mt	nad5	835	279	282	CCA (P) => TCA (S)	0.9
mt	nad5	863	288	291	TCT (S) => TTT (F)	0.8
mt	nad5	875	292	295	ACG (T) => ATG (M)	1
mt	nad5	1310	437	440	TCA (S) => TTA (L)	1
mt	nad5	1400	467	470	TCA (S) => TTA (L)	1
mt	nad5	1490	497	500	CCC (P) => CTC (L)	0.8
mt	nad5	1550	517	520	ACC (T) => ATC (I)	0.9
mt	nad5	1568	523	526	CCG (P) => CTG (L)	0.9
mt	nad5	1580	527	530	TCA (S) => TTA (L)	0.8
mt	nad5	1589	530	533	TCT (S) => TTT (F)	0.9
mt	nad5	1610	537	540	CCC (P) => CTC (L)	0.7
mt	nad5	1895	632	635	TCA (S) => TTA (L)	1
mt	nad5	1916	639	642	TCT (S) => TTT (F)	0.7
mt	nad5	1918	640	643	CGT (R) => TGT (C)	0.7
mt	nad5	1958	653	656	TCG (S) => TTG (L)	0.9
mt	nad6	26	9	11	CCT (P) => CTT (L)	0.4
mt	nad6	53	18	20	GCA (A) => GTA (V)	0.7
mt	nad6	88	30	32	CCC (P) => TTC (F)	0.7
mt	nad6	89	30	32	CCC (P) => TTC (F)	0.7
mt	nad6	103	35	37	CGC (R) => TGC (C)	1
mt	nad6	161	54	56	CCA (P) => CTA (L)	1
mt	nad6	169	57	59	CAT (H) => TAT (Y)	1
mt	nad6	191	64	66	TCA (S) => TTA (L)	1
mt	nad6	446	149	151	TCC (S) => TTC (F)	1
mt	nad6	463	155	157	CCG (P) => TCG (S)	0.8
mt	nad7	38	13	13	TCG (S) => TTG (L)	0.75
mt	nad7	44	15	15	TCC (S) => TTC (F)	1
mt	nad7	77	26	26	TCA (S) => TTA (L)	1
mt	nad7	137	46	46	TCA (S) => TTA (L)	1
mt	nad7	224	75	75	ACG (T) => ATG (M)	1
mt	nad7	244	82	82	CAT (H) => TAT (Y)	1
mt	nad7	251	84	84	TCA (S) => TTA (L)	1
mt	nad7	316	106	106	CGT (R) => TGT (C)	1
mt	nad7	335	112	112	TCA (S) => TTA (L)	0.88
mt	nad7	344	115	115	TCA (S) => TTA (L)	1
mt	nad7	383	128	128	TCA (S) => TTA (L)	1
mt	nad7	533	178	178	TCC (S) => TTC (F)	1
mt	nad7	578	193	193	TCA (S) => TTA (L)	0.88
mt	nad7	679	227	227	CCA (P) => TCA (S)	0.88
mt	nad7	698	233	233	TCG (S) => TTG (L)	1
mt	nad7	724	242	242	CAT (H) => TAT (Y)	1
mt	nad7	739	247	247	CCT (P) => TTT (F)	1
mt	nad7	740	247	247	CCT (P) => TTT (F)	1
mt	nad7	769	257	257	CGC (R) => TGC (C)	1
mt	nad7	926	309	310	TCA (S) => TTA (L)	0.88
mt	nad7	1057	353	354	CGT (R) => TGT (C)	1
mt	nad7	1088	363	364	TCA (S) => TTA (L)	1
mt	nad7	1103	368	369	TCT (S) => TTT (F)	1
mt	nad7	1124	375	376	CCA (P) => CTA (L)	1
mt	nad7	1166	389	390	TCT (S) => TTT (F)	1
mt	nad9	92	31	31	TCT (S) => TTT (F)	0.75
mt	nad9	113	38	38	CCA (P) => CTA (L)	0.92
mt	nad9	167	56	56	TCG (S) => TTG (L)	0.92
mt	nad9	298	100	100	CCG (P) => TCG (S)	0.83
mt	nad9	328	110	110	CGG (R) => TGG (W)	1
mt	nad9	368	123	123	TCC (S) => TTC (F)	1
mt	nad9	398	133	133	TCA (S) => TTA (L)	1
mt	nad9	439	147	147	CTT (L) => TTT (F)	1
mt	rpl10	83	28	28	TCA (S) => TTA (L)	0.5
mt	rpl10	101	34	34	TCG (S) => TTG (L)	0.83
mt	rpl10	134	45	45	CCA (P) => CTA (L)	0.83
mt	rpl10	155	52	52	CCA (P) => CTA (L)	0.83
mt	rpl10	314	105	105	TCA (S) => TTA (L)	0.83
mt	rpl16	37	13	122	CTC (L) => TTC (F)	0.89
mt	rpl16	140	47	156	CCA (P) => CTA (L)	1
mt	rpl16	206	69	178	CCA (P) => CTA (L)	0.89
mt	rpl16	212	71	180	TCG (S) => TTG (L)	0.67
mt	rpl2	215	72	72	CCA (P) => CTA (L)	0.75
mt	rpl2	247	83	83	CGC (R) => TGC (C)	0.5
mt	rpl2	344	115	115	TCC (S) => TTC (F)	0.5
mt	rpl2	494	165	167	GCG (A) => GTG (V)	0.5
mt	rpl2	607	203	208	CTC (L) => TTC (F)	1
mt	rpl2	973	325	387	CCC (P) => TCC (S)	0.5
mt	rpl5	35	12	21	TCA (S) => TTA (L)	0.78
mt	rpl5	47	16	25	CCG (P) => CTG (L)	1
mt	rpl5	64	22	31	CAC (H) => TAC (Y)	1
mt	rpl5	92	31	40	TCG (S) => TTG (L)	1
mt	rpl5	167	56	67	CCT (P) => CTT (L)	0.44
mt	rpl5	317	106	125	TCG (S) => TTG (L)	0.89
mt	rpl5	329	110	129	TCG (S) => TTG (L)	0.44
mt	rpl5	512	171	192	CCA (P) => CTA (L)	0.89
mt	rpl5	515	172	193	CCG (P) => CTG (L)	1
mt	rps10	68	23	26	CCT (P) => CTT (L)	0.4
mt	rps12	71	24	24	TCG (S) => TTG (L)	0.94
mt	rps12	100	34	34	CGC (R) => TGC (C)	1
mt	rps12	104	35	35	CCG (P) => CTG (L)	1
mt	rps12	146	49	49	CCA (P) => CTA (L)	1
mt	rps12	196	66	66	CAC (H) => TAC (Y)	0.94
mt	rps12	284	95	95	TCC (S) => TTC (F)	0.76
mt	rps19	137	46	67	TCC (S) => TTC (F)	0.33
mt	rps19	163	55	76	CCT (P) => TTT (F)	1
mt	rps19	164	55	76	CCT (P) => TTT (F)	1
mt	rps3	64	22	22	CGG (R) => TGG (W)	1
mt	rps3	104	35	35	TCA (S) => TTA (L)	0.71
mt	rps3	524	175	180	TCA (S) => TTA (L)	0.71
mt	rps3	725	242	255	TCG (S) => TTG (L)	0.86
mt	rps3	1358	453	484	CCG (P) => CTG (L)	1
mt	rps3	1496	499	530	TCA (S) => TTA (L)	1
mt	rps3	1549	517	549	CGT (R) => TGT (C)	1
mt	rps3	1582	528	560	CCT (P) => TCT (S)	0.57
mt	rps3	1613	538	570	TCA (S) => TTA (L)	0.86
mt	rps3	1666	556	588	CCC (P) => TCC (S)	0.71
mt	rps4	38	13	26	TCA (S) => TTA (L)	0.5
mt	rps4	49	17	30	CGG (R) => TGG (W)	1
mt	rps4	133	45	59	CCG (P) => TCG (S)	0.67
mt	rps4	164	55	69	TCA (S) => TTA (L)	1
mt	rps4	184	62	76	CCC (P) => TCC (S)	0.83
mt	rps4	193	65	79	CAT (H) => TAT (Y)	1
mt	rps4	257	86	100	CCA (P) => CTA (L)	1
mt	rps4	266	89	103	CCA (P) => CTA (L)	0.83
mt	rps4	278	93	107	TCG (S) => TTG (L)	0.67
mt	rps4	335	112	126	CCG (P) => CTG (L)	1
mt	rps4	482	161	175	TCA (S) => TTA (L)	1
mt	rps4	914	305	349	TCG (S) => TTG (L)	0.83
mt	rps4	925	309	353	CAT (H) => TAT (Y)	0.83
mt	rps4	1015	339	383	CGG (R) => TGG (W)	0.83
mt	rps7	116	39	39	CCA (P) => CTA (L)	0.75
mt	rps7	332	111	131	TCA (S) => TTA (L)	0.88
mt	sdh4	155	52	52	CCA (P) => CTA (L)	0.88
mt	sdh4	203	68	68	CCC (P) => CTC (L)	0.75
mt	sdh4	259	87	87	CAT (H) => TAT (Y)	0.88
mt	sdh4	353	118	118	TCT (S) => TTT (F)	0.5

## Sheet: Table S8
Table S8. The prediction of RNA editing sites in the mitogenome of H. salicifolia
Type	RNA-editing	Number	Percentage
hydrophilic-hydrophilic	CAC (H) => TAC (Y)	6
	CAT (H) => TAT (Y)	16
	CGC (R) => TGC (C)	9
	CGT (R) => TGT (C)	21
	total	52	0.1253
hydrophilic-hydrophobic	ACA (T) => ATA (I)	3
	ACC (T) => ATC (I)	1
	ACG (T) => ATG (M)	6
	ACT (T) => ATT (I)	1
	CGG (R) => TGG (W)	32
	TCA (S) => TTA (L)	60
	TCC (S) => TTC (F)	24
	TCG (S) => TTG (L)	44
	TCT (S) => TTT (F)	28
	total	199	0.4795
hydrophilic-stop	CGA (R) => TGA (X)	2
	total	2	0.0048
hydrophobic-hydrophilic	CCA (P) => TCA (S)	5
	CCC (P) => TCC (S)	10
	CCG (P) => TCG (S)	4
	CCT (P) => TCT (S)	15
	total	34	0.0819
hydrophobic-hydrophobic	CCA (P) => CTA (L)	42
	CCC (P) => CTC (L)	9
	CCC (P) => TTC (F)	4
	CCG (P) => CTG (L)	23
	CCT (P) => CTT (L)	17
	CCT (P) => TTT (F)	10
	CTC (L) => TTC (F)	5
	CTT (L) => TTT (F)	10
	GCA (A) => GTA (V)	1
	GCC (A) => GTC (V)	1
	GCG (A) => GTG (V)	4
	GCT (A) => GTT (V)	2
	total	128	0.3084
	All	415	1

## Sheet: Table S9
Table S9. Homologous fragments between mitochondria and chloroplasts in H. salicifolia
query-chl	subject-mt	percentage of identical matches	length	number of mismatches	number of gap openings	start of alignment in query	end of alignment in query	start of alignment in subject	end of alignment in subject	expect value	bitscore	gene(cp)	gene(mt)
Chloroplast	mt	100	29	0	0	103083	103111	37671	37643	2.57e-06	54.7	trnA-UGC(partical:3.31%)
Chloroplast	mt	100	29	0	0	135561	135589	37643	37671	2.57e-06	54.7	trnA-UGC(partical:3.31%)
Chloroplast	mt	100	30	0	0	7737	7766	471884	471855	7.15e-07	56.5	trnS-GCU(partical:32.95%)	trnS-GGA(partical:33.33%)
Chloroplast	mt	100	39	0	0	42929	42967	328874	328912	7.1e-12	73.1	ycf3(partical:2.01%)
Chloroplast	mt	100	39	0	0	140491	140529	470137	470099	7.1e-12	73.1
Chloroplast	mt	100	39	0	0	98143	98181	470099	470137	7.1e-12	73.1
Chloroplast	mt	100	40	0	0	120617	120656	328872	328911	1.97e-12	75	ndhA(partical:1.71%)
Chloroplast	mt	97.561	41	1	0	120616	120656	470096	470136	2.55e-11	71.3	ndhA(partical:1.75%)
Chloroplast	mt	92.405	79	6	0	51916	51994	265438	265516	4.18e-24	113	trnT-GGU	trnM-CAT
Chloroplast	mt	97.561	82	1	1	108280	108360	167449	167368	6.9e-32	139	trnN-GUU	trnN-GTT
Chloroplast	mt	97.561	82	1	1	130312	130392	167368	167449	6.9e-32	139	trnN-GUU	trnN-GTT
Chloroplast	mt	98.864	88	0	1	99789	99876	63370	63284	6.85e-37	156	trnV-GAC	trnV-GAC
Chloroplast	mt	98.864	88	0	1	138796	138883	63284	63370	6.85e-37	156	trnV-GAC	trnV-GAC
Chloroplast	mt	95.556	90	4	0	155121	155210	333624	333535	1.48e-33	145	trnH-GUG	trnH-GTG
Chloroplast	mt	95.556	90	4	0	83462	83551	333535	333624	1.48e-33	145	trnH-GUG	trnH-GTG
Chloroplast	mt	100	103	0	0	325	427	314637	314535	1.88e-47	191	psbA(partical:9.70%)
Chloroplast	mt	92.568	148	10	1	33798	33944	340073	340220	1.44e-53	211	psbC(partical:10.34%)
Chloroplast	mt	84.848	165	16	5	29543	29703	226825	226666	1.9e-37	158	trnD-GUC	trnD-GTC
Chloroplast	mt	85.279	197	18	11	65256	65446	257973	258164	5.22e-48	193	trnW-CCA	trnW-CCA
Chloroplast	mt	86.175	217	16	6	79072	79286	153597	153801	6.66e-57	222	rps8(partical:46.42%)
Chloroplast	mt	86.667	225	25	5	65584	65806	258256	258477	1.42e-63	244	trnP-UGG	trnP-TGG
Chloroplast	mt	89.97	329	16	3	80331	80659	153804	154115	4.76e-113	409	rpl16(partical:23.15%)
Chloroplast	mt	85.938	512	28	13	136138	136649	7427	6960	1.64e-142	507	trnI-GAU(partical:50.00%)
Chloroplast	mt	85.938	512	28	13	102023	102534	6960	7427	1.64e-142	507	trnI-GAU(partical:50.00%)
Chloroplast	mt	95.903	781	3	4	138986	139760	330394	329637	0	1238
Chloroplast	mt	95.903	781	3	4	98912	99686	329637	330394	0	1238
Chloroplast	mt	95.903	781	3	4	98912	99686	410750	409993	0	1238
Chloroplast	mt	95.903	781	3	4	138986	139760	409993	410750	0	1238
Chloroplast	mt	96.083	817	4	4	102375	103190	345532	344743	0	1306	trnI-GAU(partical:52.54%);trnA-UGC(partical:24.34%)	trnA-TGC
Chloroplast	mt	96.083	817	4	4	135482	136297	344743	345532	0	1306	trnA-UGC(partical:24.34%);trnI-GAU(partical:52.54%)	trnA-TGC
Chloroplast	mt	74.099	888	174	43	137494	138358	292222	291368	1.07e-84	315	rrn16S(partical:58.01%)	rrn18(partical:44.60%)
Chloroplast	mt	74.099	888	174	43	100314	101178	291368	292222	1.07e-84	315	rrn16S(partical:58.01%)	rrn18(partical:44.60%)
Chloroplast	mt	84.967	1071	105	27	62986	64026	359959	361003	0	1035	psbJ;psbL;psbF;psbE
Chloroplast	mt	84.338	1111	116	29	62986	64064	184219	183135	0	1035	psbJ;psbL;psbF;psbE
Chloroplast	mt	95.655	1381	26	12	601	1968	294399	295758	0	2187	psbA(partical:51.60%);trnK-UUU(partical:22.26%);matK(partical:17.13%)
Chloroplast	mt	96.991	1828	6	5	136944	138771	65139	63361	0	3025	rrn16S
Chloroplast	mt	96.991	1828	6	5	99901	101728	63361	65139	0	3025	rrn16S
Chloroplast	mt	97.852	2328	17	4	17912	20239	67514	65220	0	3991	rpoC2(partical:55.02%)
Chloroplast	mt	97.367	2393	44	6	47013	49404	51660	54034	0	4052	trnL-UAA;trnF-GAA;ndhJ	trnF-GAA
Chloroplast	mt	93.483	2455	75	34	44064	46476	471278	473689	0	3568	trnS-GCU;rps4;trnT-UGU	trnS-GGA;trnT-TGT
Chloroplast	mt	98.06	2629	39	3	59854	62481	365841	363224	0	4562	ycf4(partical:46.95%);cemA;petA
Chloroplast	mt	95.079	3495	65	22	68667	72138	295748	299158	0	5402	rps12(trans_splicing);rps12(trans_splicing);clpP;psbB(partical:43.68%)
Chloroplast	mt	97.969	3643	33	6	30800	34442	39657	43258	0	6279	trnM-CAU;psbD;psbC	trnT-GGT
Chloroplast	mt	96.685	3680	50	10	72152	75814	116233	112609	0	6054	psbB(partical:55.47%);psbT;psbN;psbH;petB;petD(partical:19.95%)
Chloroplast	mt	98.809	4702	36	6	39397	44083	466568	471264	0	8355	psaA(partical:76.83%);ycf3
Chloroplast	mt	99.11	6514	14	7	128765	135277	372806	379276	0	11668	ycf1(partical:96.30%);trnN-GUU;trnR-ACG;rrn5S;rrn4.5S;rrn23S;trnA-UGC(partical:52.34%)	trnN-GTT;trnR-ACG
Chloroplast	mt	98.801	7254	28	9	103395	110647	379276	372081	0	12859	trnA-UGC(partical:52.34%);rrn23S;rrn4.5S;rrn5S;trnR-ACG;trnN-GUU;ycf1;ndhF(partical:33.02%)	trnN-GTT;trnR-ACG
Chloroplast	mt	98.001	14955	83	21	140037	154979	329378	314628	0	25761	rps12(trans_splicing);rps7;ndhB;trnL-CAA;ycf2;trnI-CAU;rpl23;rpl2(partical:96.38%)	trnM-CAT;trnL-CAA
Chloroplast	mt	98.001	14955	83	21	83693	98635	314628	329378	0	25761	rps12(trans_splicing);rpl2(partical:96.38%);rpl23;trnI-CAU;ycf2;trnL-CAA;ndhB;rps7	trnM-CAT;trnL-CAA
